# Supplementary material for: Gene Expression Profiling Reveals Fundamental Sex-Specific Differences in SIRT3-Mediated Redox and Metabolic Signaling in Mouse Embryonic Fibroblasts
Source: Int J Mol Sci. 2024 Mar 30;25(7):3868. doi: 10.3390/ijms25073868 (PMC11012119; doi:10.3390/ijms25073868)
Supplement: Supplementary file 1 [file ijms-25-03868-s001.zip]

Archive with 1 entries (1 files):
- ijms-2914705-supplementary.pdf
